# Supplementary material for: Effects of Combined Exercise and Calcium/Vitamin D Supplementation on Bone Mineral Density in Postmenopausal Women: A Systematic Review and Meta-Analysis
Source: Nutrients. 2025 Dec 11;17(24):3866. doi: 10.3390/nu17243866 (PMC12735737; doi:10.3390/nu17243866)
Supplement: Supplementary file 1 [file nutrients-17-03866-s001.zip]

Archive with 1 entries (1 files):
- nutrients-4013031-supplementary.pdf
